# Supplementary material for: Fatal Case of Rabies in a Captive White-Tailed Deer: A Case Report from Chiapas, Mexico
Source: Trop Med Infect Dis. 2021 Jul 16;6(3):135. doi: 10.3390/tropicalmed6030135 (PMC8293451; doi:10.3390/tropicalmed6030135)
Supplement: Supplementary file 1 [file tropicalmed-06-00135-s001.zip]

Archive with 2 entries (2 files):
- Supplementary video 1.mp4
- Supplementary video 2.MP4
